# Supplementary material for: Protein Language Models and Machine Learning Facilitate the Identification of Antimicrobial Peptides
Source: Int J Mol Sci. 2024 Aug 14;25(16):8851. doi: 10.3390/ijms25168851 (PMC11487388; doi:10.3390/ijms25168851)
Supplement: Supplementary file 1 [file ijms-25-08851-s001.zip]

Archive with 1 entries (1 files):
- ijms-3089892-supplementary.pdf
